# Supplementary material for: A novel epigenetic CREB-miR-373 axis mediates ZIP4-induced pancreatic cancer growth
Source: EMBO Mol Med. 2013 Jul 16;5(9):1322–34. doi: 10.1002/emmm.201302507 (PMC3799489; doi:10.1002/emmm.201302507)
Supplement: Supplementary file 3 [file emmm0005-1322-SD3.txt]

EMBO MolecularMedicine  PeerReview ProcessFile- EMM-2013-02507
 
 
© EMBO 1 
 
 
 
 
A NovelEpigeneticCREB-miR-373 Axis Mediates ZIP4-
Induced Pancreatic Cancer Growth 
 
YuqingZhang,JingxuanYang,XiaoboCui,YongChen,VivianF.Zhu,JohnP.Hagan,Huamin
Wang,Xianjun Yu,Sally E.Hodges,Jing Fang,PaulJ.Chiao,Craig D.Logsdon,William E.Fisher,
F.CharlesBrunicardi,ChangyiChen,QizhiYao,MartinE.Fernandez-Zapico,andMinLi
 
Correspondingauthor:MinLi, TheUniversityofTexasMedicalSchoolatHouston 
 
 
 
 
Review timeline: Submissiondate: 15 January 2013
 EditorialDecision: 19 February 2013
 Revisionreceived: 13 May 2013
 EditorialDecision: 27 May 2013
 Revisionreceived: 04 June 2013
 EditorialDecision: 06 June 2013
 Revisionreceived: 10 June2013
 Accepted: 11 June 2013
 
 
 
 
TransactionReport:
 
(Note:With the exception ofthe correction oftypographicalor spelling errors thatcould be a source ofambiguity,
letters and reports are not edited. The originalformatting oflettersand referee reportsmay notbe reflected in this 
compilation.)
 
 
 
Editor: RobertoBuccione
 
 
 
1stEditorialDecision 19 February 2013
ThankyouforthesubmissionofyourmanuscripttoEMBO MolecularMedicine.Wehavenow 
received comments from the three Reviewers whom we asked to evaluate your manuscript
 
YouwillseethatwhilethatallthreeReviewersaregenerallysupportiveofyouwork,theyraise
significantissues thatquestion the conclusiveness ofthe results and note severaltechnicalissues 
that prevent us from considering publication at this time. I will not dwell into much detail, as the 
evaluationsare detailed and self-explanatory. I would like, however, to highlight a few main points.
 
Reviewer1listsanumberofspecificconcernsthatneedyouraction.Amongthese,s/henotesthat
the ZIP4 overexpression/silencing experiments should be performed on both cell lines and suggests
that the decreased cell proliferation observed after miR-373 inhibition should bebetteranalysed to 
determinetherootcause(cellcyclevs.apoptosis).Reviewer1 also pointsto anumberofflawsin 
the presentation and discussion of results, which ultimately hamperinterpretation.Finally,s/he
queriesthecompatibility oftheexperimentsshown in Fig 6B with currentethicalrequirements.The
latter is an important issue that deserves full clarification. 
 
Reviewer2alsoremarksonanumberofissues,the mostrelevantofwhich is the insufficientquality 
oftheprovided statisticalanalyses.Ishould also mention thatReviewers1 and 3 also pointto 
shortcomings in terms ofstatisticalsignificance and powerforcertain experiments.Ultimately,the
conclusionsare notsufficiently supported by the data asthingsstand and mightrequire extensive EMBO MolecularMedicine  PeerReview ProcessFile- EMM-2013-02507
 
 
© EMBO 2 
experimentalrepetition.Reviewer2 also notesthatadditionalexperimentsare required to show 
whethertheZip4-dependenteffectsareindeed mediated through themodulation ofZn levelsorby 
otherunknown factors.S/healso listsotherimportantpointsthatrequireyouraction. 
 
Reviewer3,similartoReviewer1pointstoanumberofflawsinthepresentationanddiscussionof
results and existing literature. I agree that these points are well taken and need to be remedied at 
both textualand experimentallevels.
 
Whilepublicationofthepapercannotbeconsideredatthisstage,wewouldbepreparedtoconsider
a suitably revised submission,with the understanding thattheReviewers'concernsmustbefully 
addressed with additionalexperimentaldata where appropriate and thatacceptance ofthe 
manuscriptwillentailasecondroundofreview.
 
Sincetherevisioninthiscaseappearstorequireasignificantamountoftime,additionalwork and 
experimentation,Iwould therefore understand ifyou chose to ratherseek publication elsewhere at
this stage. Should you do so, we would welcome a message to this effect. 
PleasenotethatitisEMBO MolecularMedicine policy to allow a single round of revision only and 
that, therefore, acceptance or rejection of the manuscript will depend on the completeness of your 
responses included in the next,finalversion of the manuscript.
 
Asyouknow,EMBO MolecularMedicinehasa"scooping protection"policy,whereby similar
findings thatare published by others during review orrevision are nota criterion forrejection.
However,Idoaskyoutogetintouchwithusafterthreemonthsifyouhavenotcompletedyour
revision,to updateuson thestatus.Pleasealso contactusassoon aspossibleifsimilarwork is
published elsewhere.
 
***** Reviewer'scomments***** 
 
Referee#1(CommentsonNovelty/ModelSystem): 
 
Themanuscriptreportsnovelfindingswhichcanhaveasignificant impact in the understanding on 
the molecular mechanisms underlying pancreatic tumor development. This is a tumor wit a rather 
poortherapeutictreatmentsuccessdueto thelack offundamentalmechanisticmolecularevents. 
 
Referee#1(GeneralRemarks):
 
In this manuscript,the authors show thatZIP4 induces the expression of miR-373 in pancreatic
cancercellsby activating CREB.Moreover,they show thatTP53INP1,LATS2 and CD44 are miR-
373 targets,involved in tumorigenesis. 
Majorcomments:
- In Fig.1A,miRNA expression profiling is shown.The authors should include the methodology 
used forstatisticalanalysisofthedatain thematerialand methodssection. 
- In allexperiments ZIP4 has been overexpressed in MIA cells and silenced in ASPC cells.The 
authorsshould show the levelsofZIP4 in both celllines.Moreoverthey should explain why 
overexpression and silencing havenotbeen performed in both celllines.Theresultsobtained by 
silencing ZIP4 in ASPC should be confirmed in MIA cells and vice versa.
- In Fig.2C and S2A,the authors show luciferase assays using "pGL 4.10+770bp" and "pGL 
4.10+2.5Kb".They should explain what"+770"and "+2.5Kb"mean.
- Fig.2D.Theauthorsstatethat"DeletionofpredictedCREB bindingsites#2and#6(Mut-2 and 
Mut-5)within themiR-373 promoterregion reduced ZIP4-induced luciferase activity in pancreatic 
cancercells".Aren'tMut-1 and Mut-3 statistically relevantin pancreaticcancercellsaswell? 
- In Fig.3C the authors show thatinhibition of miR-373 expression leadsto adecreasein cell
proliferation.However,they do notprovidean explanation forthisphenomenon.Arethey observing 
celldeath orcellcycle arrest?Cellcycle distribution should be evaluated by flow cytometry.BrdU 
assay (to determine the percentage of cells in S phase) and Annexin V (to investigate apoptosis) 
should be performed as well.TUNEL assay is discouraged as miR-373 isinvolved in DNA damage
response.
- In Fig.4,the authors injected TP53INP1,LATS2 and CD44 silenced MIA-PacCa-2 cellsboth 
subcutaneously and orthotopically and analyzed the tumorgrowth in this two systems and found thatEMBO MolecularMedicine  PeerReview ProcessFile- EMM-2013-02507
 
 
© EMBO 3 
silencing ofthese proteins significantly increased the tumorgrowth and metastatization.By 
comparing the histologicalanalysisofsilenced tumors with the control ones, authors assessed that 
the percentage of the tumor area is higher in the former. Could the authors explain what they mean 
by "tumorarea"?(Do they referto thepercentageofgrowing MIA-PaCa-2 cellsrespectto the
stromalcomponent?)
- Thesentence"ThoseresultsindicatethatrepressingofTP53INP1,LATS2andCD44ledtoa
decreasetumorgrowth [...]"(end ofresultssection)isin contrastwith thepreviousanalysisofthein 
vivo models.
- In Fig.5D,Pre-373+LATS2m1should be included.
- In order to corroborate the data shown in Fig.7,percentage of positive Ki67 nucleishould be 
shown.
- SupplementaryFig.S1A showsPearsoncorrelationbetweenZIP4andmiR-373 expression.There
is no mention on how expression was measured and no unitsare indicated on the graph.IfZIP4 
expression wasassessed by Immunohistochemicalstaining,sample imagesofstaining intensities
should be provided.
- SupplementaryFig.S4E:ifpossibleamoreclear-cutWB forCD44 should be provided.
- SupplementaryFig.S6A:dataaredifficulttointerpretanddensitometryshouldbeperformed.
Minorcomments:
- Labelingofthey-axisin Fig.2F should be consistentwith graphsthroughoutthe manuscript.
"Relative copy number" should be changed into "Relative miR-373 levels".
- LabelingshouldbecheckedinFig.5B."Pre373"shouldbe"Anti-373".
- Itwould be bestto keep omegeneity in Fig.6A:why are 6 days of treatmentshown for MIA-
shTP53INP1 cells and 4 forthe othertwo? As forshLATS2 and shCD44,cellnumberappears 
decreased forMIA-shTP53INP1 cells at4 days as well.
- Regardingtothetumorsizesshowedinfig.6B,aretheMIA-shCD44 tumorsizes compatible with 
the current ethical restrictions? 
 
 
 
Referee#2(CommentsonNovelty/ModelSystem):
 
Asdescribedinmycommentstotheauthors,neededstatisticalanalysesaremissinginseveral
places.Novelty and medicalimpactarehigh becausetheauthorsmap outanew regulatory circuit
wherebyazinctransportercontrolspancreaticcancercelltumorigenesis.
 
Referee#2(GeneralRemarks):
 
Thisstudymapsoutaninterestingregulatorypathwayfrom Zip4,zinc,CREB,mi-R323andseveral
ofitstargetgenesto pancreaticcancercellproliferation,migration,and tumorigenesis.Mostofthe
pieces of this puzzle are well supported and the work, overall, is clearly presented. However, a few 
issues need to be resolved. My main concern is that much of the results lack sufficient replication 
and/orstatisticalanalysisso many ofthe conclusionsare notwelljustified based on the evidence 
presented.
 
Oneweaklinkinthepathwayistheroleofzincasanintermediatesignalingmolecule.Theauthors
should testwhetherZip4 overexpression and knockdown altercytosolic zinc levels as they 
hypothesize.Zinc-sensing FRET probes like those from Amy Palmer's lab atU Colorado-Boulder
(Proc NatlAcad SciU S A.108(18):7351-6.)areidealforthisbutmetallothionein geneexpression 
orMTF-1 reporterassayscan also beused asindirectassays.Also,do zincchelatorspreventthe
effectsofZip4 overexpression?One could titrate in a zinc chelator(e.g.TPEN)into the medium to 
determineifthereisaconcentration ofchelatorthatinhibitsZip4-dependentgrowth in vitro without
inhibiting growth of controlcells.These data would help establish ifthe effectofZip4 isthru zinc 
levels or via some other and less expected mechanism. 
 
Figure2A.TheeffectsofZip4onCREB phosphorylationareverysubtle.Thisexperimentshould
bereplicated multipletimes,quantitated normalized to totalCREB,and theincrease/decreasein 
phosphorylation reported with statisticalanalysis. 
 
Figures2D andS2B.Mut-5 isreferred to in theResultssection ashaving statistically significant
effectsbutitisnotnoted assuch in the figures. EMBO MolecularMedicine  PeerReview ProcessFile- EMM-2013-02507
 
 
© EMBO 4 
 
AlsorelevanttoFigure2,theauthorspresentevidencethatbasalmiR-373 expression requires
CREB butnotwhetherZip4-dependentinduction ofmiR-373 requiresCREB.DoespGL4.10+2.5kb 
increase in a Zip4 overexpressing cell and is this increase dependent on CREB sites and inhibited by 
siCREB? 
 
Figure3C and3D requireMIA-V-AntiCandMIA-V-Anti373controlstoconfirm thatdecreased
miR-373 isnothaving ageneralgrowth/migration inhibition effectindependentofZip4. 
 
Figure4C.TheResults(page 6,line 4)referto 20% ofMIA-ZIP4-Anti373micebeingtumorfree
butitlookslikeonly oneofthefivehaveaGFP-tagged tumor (therefore, 80% are tumor free). In 
the legend, these mice are referred to as "representative" which is misleadingbecauseitsuggests
that more were examined. However, with n=5 in each group, this is all there were. 
 
Figure4D,E.TheResultssectiondescribetheseobservationsasclearcutbutfailstonotethatthey
are notstatistically significant(p > 0.05)and therefore these trends must be described much more 
conservatively.Alternatively,more replicatescould be done to shore up the data. 
 
 
Figure5A andB.Theimmunoblotresultsshouldbeverifiedwithmultiplereplicatesandquantitated
forstatisticalanalysisofthe differencesobserved.Some ofthe effectsshown are fairly subtle and 
require more rigorous analysis.This is also a problem for the results presented in Figure S4.Figure 
5B ismislabeled and should read MIA-Anti373ratherthanPre373.
 
EffectsofsiRNA on TP53INP1 are notclearfrom the immunoblotsin Figure S6.Wasknockdown 
actually achieved?Ifnot,the resultswith shTP53INP1 are open to otherinterpretations. 
 
Figure7A.Arethedifferencesinthesephenotypesstatisticallysignificant? If not, more replicates 
should be added orthe data removed.
 
FigureS1A.Thelegendreferstop< 0.01whileitisstatedasp<0.001intheResultssectiononpage
4.
 
FigureS3D.Aretheseeffectsstatisticallysignificant?Ifnot,referencetothese data should be 
deleted.
 
Abstract.Ratherthansayingthat"Zip4transcriptionallyinducesmiR-373",Iwould say that
"increased zinc levels mediated by Zip4 activity transcriptionally induces miR-373".Thecurrent
text implies that Zip4 affects transcription directly. 
 
 
 
Referee#3(CommentsonNovelty/ModelSystem): 
 
Thefigurelegendsarenotself-explanatory.
Thescalebarsforphotographsaremissing(figure3D,7B andvarioussupplementaryfigures)orare
poor(Figure6B).
Themolecularweightsand appropriate band-widthdisplay(atleast20Kdoneitherside)alongwith
densitometricquantification aremissing (Figures2A,2E,5A,5B and varioussupplementary 
figures). 
Thestatisticaldisplayispoor.Atmost5to12micehavebeenusedpergroup.Itishighly unlikely 
that this small sample size has a normal distribution (as evidenced by figure 4C). Therefore data in 
FiguresshouldbeforallindividualmicepergroupwithmedianandIQR shouldbedepicted/
plotted.Appropriatestatisticaltests will then have to be used. 
 
 
Referee#3(GeneralRemarks):
 
TheauthorsremainsoleandmainproponentsofZIP4upregulationinpancreaticcancer.Thisis
their strength. In this manuscript they propose a novel a novel ZIP4-CREB-miR-373 signaling axis. EMBO MolecularMedicine  PeerReview ProcessFile- EMM-2013-02507
 
 
© EMBO 5 
However,itremainsperplexingthatthealternativehypothesisforZIP4upregulationandsubsequent
downstream mechanism proposed by authorsin 2010 (Clin CancerRes.2010 Mar1;16(5):1423-30)
remains uncited,undiscussed and in directconflictwith currentwork,despite using similarmodels
(MIA-ZIP4cells,ASPC-shZIP4,celllines and xenografts).The abstractofresults the previous work 
is cited here: 'Cyclin D1 was significantly increased in the ZIP4 overexpressing MIA PaCa-2 cells
(MIA-ZIP4)-injected orthotopicxenograftsand wasdownregulated in theZIP4-silenced ASPC-1 
(ASPC-shZIP4)group.The phosphorylation ofSTAT3,an upstream activatorofcyclin D1,was 
increased in MIA-ZIP4cellsanddecreasedinASPC-shZIP4 cells.IL-6,aknown upstream activator
forSTAT3,was also found to be significantly increased in the MIA-ZIP4cellsandxenograftsand
decreased in theASPC-shZIP4 group.Overexpression ofZIP4 led to a 75% increase ofIL-6 
promoteractivity and caused increased phosphorylation ofCREB.' 
 
Few statementsareunsupportedbyeithernew dataorpreviouswork(authorsorothers);
 
1.Furtheranalysisidentifiesthetranscription factorcAMP responseelement-binding protein 
(CREB) as a mediator of this phenomenon (results for Figure 1-2).
2.increased cell proliferation as indicated by the strong staining of Ki67, compared with that of the 
MIAV(resultsforFigure7).
3.OurresultssuggestthatZIP4/miR-373 pathway can serveasanew therapeutictargetfor
pancreaticcancer(discussion:theauthorshave nottherapeutically targeted them by drug /small
molecule).
4.Lack ofdiscussion oftheirwork in CurrMolMed 2013 and 2012.
5.Lack ofdiscussion ofwork in prostatecancer,HCC,breastcancer
6.Lack ofdiscussion ofwork from theirgroup in CnacerBiolTher2010 with yetanother
alternative mechanistic hypothesis. 
 
Few experimentsrequirefurtherexplanation:
1.How did authorscompensatefordecreasein proliferation upon migration /invasion effectsseen in 
Figure3afterknockingdownmiR373.
2.How many micehad no tumouratallasshown in Figure4C.
3.Whatareauthorsmeasuring inSupplementary Figure1A.mRNA,protein.How can they besureit
is only tumour cells (predominant stroma in pancreatic cancer). What is grade IV: do they mean 
StageIV.Thiscorrelationplotisskewedbytwooutliers.How didtheycompensateforthis
statistically orbiologically? 
4.WhatispercentageKi67 in Figure7B?
5.How wasthedatain Figure7A assessed statistically and accounting forsmallsample size forthe 
biologicalrelevance?
 
Furthermore:
1.Thefigurelegendsarenotself-explanatory.
2.Thescalebarsforphotographsaremissing (figure3D,7B and varioussupplementary figures)or
are poor(Figure 6B).
3.Themolecularweightsand appropriateband-widthdisplay(atleast20Kdoneitherside)along
withdensitometricquantificationaremissing(Figures2A,2E,5A,5Bandvarioussupplementary
figures). 
4.Thestatisticaldisplay ispoor.Atmost5 to 12 micehavebeen used pergroup.Itishighly 
unlikely thatthissmallsamplesizehasanormaldistribution (asevidenced by figure4C).Therefore
datain Figuresshould beforallindividualmicepergroup with median and IQR should bedepicted/
plotted.Appropriatestatisticaltests will then have to be used. 
 
 
 
1stRevision - authors'response 13 May 2013
Referee#1 
1.In Fig.1A,miRNA expression profiling isshown.Theauthorsshould includethemethodology
used forstatisticalanalysisofthedata in thematerialand methodssection.
Response:WehaveincludedthemethodologyusedforthestatisticalanalysisofthemiRNA
profiling datain thematerials& methodssection assuggested by thereviewer.TheexpressionsofEMBO MolecularMedicine  PeerReview ProcessFile- EMM-2013-02507
 
 
© EMBO 6 
miRNAsintheMIA-V,MIA-ZIP4,AsPC-shV and AsPC-shZIP4 pancreatic cancercells and tissue 
samples were analyzed with Student’s ttest.Data are presented as means ofsamples ± standard
deviations. One of our coauthors Dr. Yong Chen, is an experienced statistician at UT School of 
PublicHealth,hehascarefullyrevisedthestatisticalsectionsthroughoutthemanuscriptand
confirmed ouranalysisin thisstudy. 
 
2.In allexperimentsZIP4 hasbeen overexpressed in MIA cellsand silenced in ASPC cells.The
authors should show the levels of ZIP4 in both cell lines. Moreover they should explain why 
overexpression and silencing havenotbeen performed in both celllines.Theresultsobtained by
silencing ZIP4 in ASPC should be confirmed in MIA cells and vice versa.
Response:MIAPaCa-2 cellshavethelowestendogenouslevelofZIP4 in a panelof8 pancreatic
cancercells(Panc-1,MIAPaCa-2,BxPC-3,Hs766T,AsPC-1,Capan-1,HPAF-II,and PL45 cell)
weexamined,andAsPC-1 cellshavethehighestendogenousZIP4,that'swhy we chose MIA PaCa-
2 cellsto overexpress ZIP4,and chose AsPC-1 cellsto silenceZIP4.
In the revised manuscript,we also checked the miR-373 expression in AsPC-1 cellstransfected with 
ZIP4cDNA,andinMIA PaCa-2 cellstransfected with ZIP4 siRNA byQ-PCR toruleoutthe
possiblevariationsbetween differentcells.Ourresults,similartowhatwehadinFig.1,showsan
upregulation ofmiR-373 in AsPC-1 cellsoverexpressing ZIP4;conversely silencing ofZIP4 in 
MIA-PaCa2cellsreducestheexpression ofmiR-373.Thesenew datahavebeen included to the
SupportingInformationfiguresasnew Fig.S1A andS1B.
 
3.In Fig.2C and S2A,the authors show luciferase assays using "pGL 4.10+770bp" and "pGL 
4.10+2.5Kb".Theyshould explain what"+770"and "+2.5Kb"mean.
Response:Weapologizefortheconfusion.The"+770"and"+2.5kb"labelsindicateda770bpshort
fragment and the 2.5kb fulllength long fragmentupstream of the transcriptionalstartsite of miR-
373,respectivley.To avoid any confusion,wehaverelabeled theconstructs as"short" and "long" 
and included in the methodssection a description ofthe insertcontained in theseconstructs.
 
4.Fig.2D.Theauthorsstatethat"DeletionofpredictedCREB bindingsites#2and#6(Mut-2 and 
Mut-5)within themiR-373 promoterregion reduced ZIP4-induced luciferase activity in pancreatic 
cancercells".Aren'tMut-1 and Mut-3 statisticallyrelevantin pancreaticcancercellsaswell?  
Response:ThedecisiontofocusonMut-2 and Mut-5 wasbased on two experimentalresults:1)
these mutants show the most profound effect in all the analyzed cell lines (MIAPaCa-2,AsPC-1,
PL45andHEK 293cells)and2)theeffectofMut-1 and Mut-3 siteswasvariablethroughoutallcell
lines, especially in the pancreatic cancer cells, in some cases it did notshow statisticaldifferences
withthecontrolgroup(Supporting Information Fig.S2E,S2F andS2G).Therefore,wehave
decided to focusourstudieson Mut-2 and Mut-5 astheCREB-responsive elements of this 
promoter.
 
5.In Fig.3C the authors show thatinhibition ofmiR-373 expression leadsto a decreasein cell
proliferation.However,they do notprovide an explanation for this phenomenon.Are they observing 
celldeath orcellcycle arrest? Cellcycle distribution should be evaluated by flow cytometry.BrdU 
assay(to determinethepercentageofcellsin S phase)and Annexin V (to investigate apoptosis)
should be performed as well.TUNEL assay is discouraged as miR-373 isinvolved in DNA damage
response.
Response:Assuggestedbythereviewer,wehaveperformed cellcycle analysisand determined the 
levels of apoptosisin MIA-ZIP4-Anti373 and MIA-ZIP4-AntiC cellsbyflow cytometry using BrdU 
and AnnexinV staining.OurdataindicatethatblockadeofmiR-373 caused cellcyclearrestat
G0/G1phasewithoutsignificantchangeintheapoptoticrate.Thenew datahasbeenaddedin
Supporting Information Fig. S3 as new Fig. S3A, S3B and S3C. 
 EMBO MolecularMedicine  PeerReview ProcessFile- EMM-2013-02507
 
 
© EMBO 7 
6.In Fig.4,the authors injected TP53INP1,LATS2 and CD44 silenced MIA-PaCa-2 cellsboth 
subcutaneously and orthotopically and analyzed the tumor growth in this two systems and found 
that silencing of these proteins significantly increased the tumor growth and metastatization. By 
comparing the histologicalanalysisofsilenced tumorswith the controlones,authorsassessed that
the percentage of the tumor area is higher in the former. Could the authors explain what they mean 
by"tumorarea"? (Do theyreferto thepercentageofgrowing MIA-PaCa-2 cellsrespectto the
stromalcomponent?)
Response: Tumorareaisdefined asthepercentageoftumorcellsversussurrounding benign cells
such as stromal,duct,and acinarcells(HistolHistopathol25,423-432 (2010)and World J
Gastroenterol2005;11(43):6765-6769 ).Thetissuesectionswerestainedwith H&E,and the
microscopicimageswereanalyzedwithNIHImageJtodefinetheareaofthetumorcells(tumor
area)and the surrounding cells(none tumorarea)(Fig.S4). 
 
7."Those results indicate thatrepressing ofTP53INP1,LATS2 and CD44 led to a decrease tumor 
growth [...]"(end ofresultssection)isin contrastwith thepreviousanalysisofthein vivo models. 
Response:Weapologizeforthetypo,itshouldsay"ledtoan increased tumor growth". Wehave
corrected itin the revised text. 
 
8.In Fig.5D,Pre-373+LATS2m1 should beincluded.
Response:WehaveincludedthePre-373+LATS2m1 construct, which showed partial rescue of the 
luciferase activity, similar as that of Pre-373+LATS2m2.Thedoublemutation Pre-
373+LATS2m1m2completelyrescuedtheluciferaseactivityrepressedbyPre-373.Thenew data
hasbeen included in Fig.5D.
 
9.In order to corroborate the data shown in Fig.7,percentage ofpositive Ki67 nucleishould be
shown.
Response:WehaveaddedthequantitativedataofKi67stainingin Fig. 7, which indicates that 
silencing ofthe miR-373 targetgenesled to increased cellproliferation in thexenografttumors.The
Ki67positivecellsare52% (shTP53INP1),47% (shLATS2),and 65% (shCD44),respectively,
compared with the 14% positive cellsin the controlgroup (shV). 
 
10.Supporting Information Fig.S1A showsPearson correlation between ZIP4 and miR-373 
expression.There isno mention on how expression wasmeasured and no unitsare indicated on the 
graph.IfZIP4 expression wasassessed byImmunohistochemicalstaining,sample imagesof
staining intensities should be provided.
Response:TheexpressionofZIP4andmiR-373 wereassessed by Q-PCR.Wehaveaddedthe
explanation and expression unitsin SupportingInformationFig.S1. 
 
11.Supporting Information Fig.S4E:ifpossiblea moreclear-cutWB forCD44 should be provided.
Response:Wehavereplaced the previously submitted blotwith anew clear-cutWBpicturefor
CD44, which indicates that blocking CREB by siRNA caused a significant increase of CD44 in 
MIAPaCa-2 cells.
 
12.Supporting Information Fig.S6A:data aredifficultto interpretand densitometryshould be
performed.
Response:Wehaverepeated theimmunoblotatleastthree times,and included more clear-cutblots.
Wealsoaddedthedensitometry datain Fig.S6A.  
 EMBO MolecularMedicine  PeerReview ProcessFile- EMM-2013-02507
 
 
© EMBO 8 
13.Labelingofthey-axisin Fig.2F should beconsistentwith graphsthroughoutthemanuscript.
"Relative copy number" should be changed into "Relative miR-373 levels".
Response:Wehavechangedto“RelativemiR-373 levels” in Fig.2F assuggested by the reviewer.
 
14.LabelingshouldbecheckedinFig.5B."Pre373"shouldbe"Anti-373".
Response:Weapologize forthe typo,and havecorrected thelabeling to Anti373 in Fig. 5B.  
 
15.Itwould be bestto keep homogeneity in Fig.6A: why are 6 days oftreatmentshown for MIA-
shTP53INP1 cells and 4 for the other two? As for shLATS2 and shCD44,cellnumber appears 
decreased forMIA-shTP53INP1 cells at4 days as well.
Response:Assuggestedby thereviewer,wehaverevised the Fig. 6A, and show only MTTdataup 
to 4 days forallthree miR-373 targetgenes. Asshownintherevisedmanuscript,individual
silencing ofmiR-373 targeted genes(TP53INP1,LATS2 and CD44)increased cellproliferation 
compared to the controlcells(MIA-shV)after4 days culture.
  
16.Regardingtothetumorsizesshowedinfig.6B,aretheMIA-shCD44 tumor sizes compatible 
withthecurrentethicalrestrictions? 
Response:Wethankthereviewerforthiscriticalcomment. Yes,the tumor size is compatible with 
the ethical restrictions and was approved by the Animal Welfare Committee (AWC)atthe 
UniversityofTexasHealthScienceCenter(UTHSC). In this experiment,there are 10 ~ 12 mice for 
each group orthotopically injected with human pancreatic cancercelllineswith targetgenesstably 
silenced.Mice were closely observed daily till4 weeks.Analgesia was provided whenever
appropriate.Then mice were euthanized and the xenografttumorswere collected forpathological
analysis.These are orthotopic tumors in mice pancreas (not subcutaneous tumors), and the tumor 
weightislessthan10% ofthemousebodyweight,whichareacceptablebyInstitutionalAnimal
CareUseCommitteeatUTHSC. 
 
 
Referee#2
1.Oneweaklinkinthe pathway isthe role ofzinc asan intermediate signaling molecule.do zinc 
chelatorspreventthe effectsofZip4 overexpression? One could titrate in a zinc chelator(e.g.
TPEN)intothemedium todetermineifthereisaconcentrationofchelatorthatinhibitsZip4-
dependentgrowth in vitro withoutinhibiting growth ofcontrolcells.Thesedata would help 
establish ifthe effectofZip4 isthru zinc levelsorvia some otherand lessexpected mechanism. 
Response:Assuggestedbythereviewer,wehaveperformed additionalexperimentsin both MIA 
PaCa-2 and AsPC-1 cellsusing TPEN treatment.We depleted the intracellularzinc with this
chelator,and added dose-dependentZnCl2 back into the culture medium, and we found that ZIP4 
promoteszinc-dependentupregulation of miR-373 in a narrow range, and this range of 
concentration isdifferentbetween MIA PaCa-2 and AsPC-1 cells.Whenzincconcentrationislow
(low zinc,1uM), ZIP4 overexpression caused increased miR-373 in MIA PaCa-2 cells(MIA-V vs
MIA-ZIP4),butwhen thezincconcentration reachesathreshold (high zinc,25 uM), ZIP4 
overexpression leads to decreased miR-373 (MIA-V vsMIA-ZIP4).Conversely,ZIP4silencing
causesdecreased miR-373 in azinc-dependentmannerin AsPC-1 cells(AsPC-shV vs AsPC-
shZIP4),withinevensmallerconcentrationrange(Low zinc:0.5uM,highzinc:10uM).Thus,
together these results support a role for zinc as intermediate signaling molecule regulating ZIP4 
effects.We have added the new data in Supporting Information Fig.S1 asnew Fig.S1F and S1G.
 
2.Figure2A.TheeffectsofZip4onCREB phosphorylationareverysubtle.Thisexperimentshould
bereplicated multipletimes,quantitated normalized to totalCREB,and theincrease/decreasein 
phosphorylation reported with statistical analysis.EMBO MolecularMedicine  PeerReview ProcessFile- EMM-2013-02507
 
 
© EMBO 9 
Response:Wehaverepeated theCREB phosphorylation immunoblotthreetimes,and included a
moreclear-cutblotin Fig.2,which showssubstantialchangesin CREB phosphorylation upon ZIP4 
overexpression orsilencing.Wehavealso added to thisfigure densitometry and statisticalanalysis. 
 
3.Figures2D andS2B.Mut-5 isreferred to in theResultssection ashaving statisticallysignificant
effectsbutitisnotnoted assuch in the figures. 
Response:Wehaveaddedanasterisk “*”on Mut5 in Fig. 2D and S2 indicating thestatistical
significance.
 
4.AlsorelevanttoFigure2,theauthorspresentevidencethatbasalmiR-373 expression requires
CREBbutnotwhetherZip4-dependentinduction ofmiR-373 requiresCREB.DoespGL4.10+2.5kb
increase in a Zip4 overexpressing cell and is this increase dependent on CREB sites and inhibited 
bysiCREB? 
Response:Wehaveperformed additionalexperimentin both MIA-V andMIA-ZIP4cells
transfected with siCREB. WefoundthatZIP4significantly inducesmiR-373 promoteractivity 
compared with the vectorcontrol,and the siCREB blocksZIP4-dependentactivation ofthemiR-373 
promoter.Thenew dataindicatethatnotjustbasalmiR-373 expression requiresCREB,butthe
ZIP4-dependentinduction ofmiR-373 also requiresan activeCREB transcription factor(new 
SupportingInformationFig.S2I).
 
5.Figure3C and3D requireMIA-V-AntiC andMIA-V-Anti373controlstoconfirm thatdecreased
miR-373 isnothaving a generalgrowth/migration inhibition effect independent of Zip4. 
Response:Wehaveadded new experiments to repeat the cell proliferation/migration assay in MIA-
V cellstransfectedwithAntiCandAnti373constructs, which showed unchanged cell proliferation 
and migration upon miR-373 blocking,indicating thatdecreased miR-373 isnothaving ageneral
growth/migration inhibition effectindependentofZIP4.Thenew dataisincluded in Supporting 
Information Fig.S3 as new Fig.S3D and S3E.
 
6.Figure4C.TheResults(page6,line4)referto20% ofMIA-ZIP4-Anti373micebeingtumorfree
butitlookslikeonlyoneofthefivehavea GFP-tagged tumor (therefore, 80% are tumor free). In 
the legend, these mice are referred to as"representative"which ismisleading because itsuggests
that more were examined. However, with n=5 in each group, this is all there were. 
Response:OneofthefivemiceshowedGFP-tagged tumor in MIA-ZIP4-Anti373groupbecauseof
the limitation oftheimaging instrumentto detect the GFP-tagged tumor in mice abdomen, but after 
euthanization and dissection,fourofthe five mice showed pancreatic tumors withonlyonemouse
being tumorfree.Wehaverevised the figure legend and removed the “representative” in Fig.4C to 
betterreflectthefinding ofthisexperiment. 
 
7.Figure4D,E.TheResultssectiondescribetheseobservationsasclearcutbutfailstonotethat
they are not statistically significant (p > 0.05)and thereforethesetrendsmustbedescribed much 
moreconservatively.
Response:Wehaverephrasedtheresultssectionassuggested, and pointed out the limitation on 
statisticalsignificance.  
  
8.Figure5A andB.Theimmunoblotresultsshouldbeverifiedwithmultiplereplicatesand
quantitated forstatisticalanalysisofthedifferencesobserved.Someoftheeffectsshown arefairly
subtle and require more rigorous analysis.This is also a problemfor the results presented in Figure 
S4.Figure5B ismislabeled and should read MIA-Anti373ratherthanPre373. 
Response:Wehaverepeated the immunoblots atleastthree times,and haveadded the quantitative 
datawith statisticalanalysis in Fig. 5A, 5B, and S5.  All the replicas show similar results. We have 
also corrected the figure legend ofFig.5B following thereviewer’ssuggestions. EMBO MolecularMedicine  PeerReview ProcessFile- EMM-2013-02507
 
 
© EMBO 10
 
9.EffectsofsiRNA onTP53INP1arenotclearfrom theimmunoblotsinFigureS6.Wasknockdown
actuallyachieved? Ifnot,the results with shTP53INP1 are open to other interpretations.
Response:Allthosecellsusedherearestablecellslines,whichwereconfirmedwiththeknocking
down ofthetargetgeneon both mRNA and protein levelsby realtimeRT-PCR and
immunoblotting.Wehaverepeated this experimentmultiple times and replaced the TP53INP1 blot
withamoreclear-cutblot(Fig.S6). WehavealsoaddedthequantitativedensitometrydatainFig.
S6A.
 
10.Figure7A.Arethedifferencesinthesephenotypesstatistically significant? If not, more 
replicates should be added or the data removed.
Response:Were-conducted the analysisusing Fisher’sexacttest.Specifically,we investigated one 
outcomeatatime(i.e.,ascites,peritonealdissemination,livermetastasis,spleen metastasisorcolon 
metastasis)andtestedforanydifferencebetweenthe fourgroups of mices (i.e.,MIA-shV,MIA-
shLATS2,MIA-shTP53INP1 and MIA-shCD44).Fisher’s exacttests on each ofthe constructed 2x4 
tables suggested that there is significantevidence in difference between groups in colon metastasis 
(P=0.05), marginalevidencein difference between groups in liver metastasis (P=0.11)andspleen
metastasis(P=0.16), mildevidenceindifferencebetweengroupsinperitonealdissemination
(P=0.21), and there is no significant difference between groups in ascites (p=0.91). Given thesmall
sample size and the overallmarginalevidence,we moved Fig. 7A to theSupportingInformation
dataasthenew Fig.S7.Wehavealso revised our statementsin the textto point out that although 
the silencing ofTP53INP1,LATS2 and CD44 in MIA PaCa-2 cellssignificantly increased tumor
cellproliferation and primary tumorgrowth compared with the vectorcontrolcells(Fig.6B and Fig.
7),itmay havelimited effectin tumorprogression exceptforthe amountofcolon metastasis(Fig.
S7). Thesedatasuggestthatrepressing ofTP53INP1,LATS2 and CD44 may bepartofthe
mechanism underlyingZIP4/miR-373 induced pancreatictumorgrowth. 
 
11.FigS1A.Thelegendreferstop< 0.01whileitisstatedasp<0.001intheResultssectionon
page4.
Response:Wehaverevised the statistics of Fig.S1 and updated both the figure legend and the 
results section.Now they are consistent(P<0.01).
  
12.FigS3D.Aretheseeffectsstatisticallysignificant?Ifnot,referencetothesedatashouldbe
deleted.
Response:WehavedeletedFigureS3Dassuggested. 
  
13.Abstract.Ratherthansayingthat"Zip4transcriptionallyinducesmiR-373",Iwould saythat
"increased zinc levels mediated by Zip4 activity transcriptionally induces miR-373".Thecurrenttext
implies thatZip4 affectstranscription directly. 
Response:Wehaverephrasedtheabstractaccordingtothereviewer'ssuggestion.
  
 
Referee#3 
1.Theauthorsremain soleand main proponentsofZIP4 upregulation in pancreaticcancer.Thisis
their strength. In this manuscript they propose a novel ZIP4-CREB-miR-373 signaling axis.
However,itremainsalternativehypothesisforZIP4upregulationandsubsequentdownstream 
mechanism proposedbyotherreportsremainsuncited,undiscussedandindirectconflictwith
currentwork,despiteusing similarmodels. 
Response:Weappreciatethe reviewer's comment,and have added the suggested references of these 
previousstudiesto therevised manuscriptand comparedthem with our current data in the EMBO MolecularMedicine  PeerReview ProcessFile- EMM-2013-02507
 
 
© EMBO 11
discussion section.Asmentioned by the reviewer,the role of zinc and zinc transporters in cancer 
havebeen studied in breastcancerand HCC. Zinc importers promote cell proliferation, migration, 
and metastasis. However, they play an inhibitory role in prostate cancer(Golovine,2008;Makhov 
2008;Weaver2010; Tayloretal,2003; Kagaraetal,2007).Thesestudiesindicateatissuespecific
ortumorspecificfunction ofzinctransportersin differentcancertypes.Ourgroup haverecently 
demonstrated anovelbiologicalroleforthezincimporterZIP4 in pancreaticcancer(Li2009;Li
2007; Yang2013; Zhang2010),andhaveshownthatZIP4isamajorzincimporterupregulatedin
pancreaticcancer,and promotescancergrowth.However,the detailed mechanism of how ZIP4 
overexpression causestheactivation ofthedownstream signaling pathwaysin pancreaticcanceris
notclear.In this study,wereportanovelmechanism whereincreasedzinclevelsmediatedbyazinc
importer ZIP4 transcriptionally inducesmiR-373 in a CREB-dependentmannerin pancreaticcancer
cells. These results define a novel ZIP4-CREB-miR-373 signaling axispromoting pancreaticcancer
growth,providing mechanisticinsightson how azinctransporterfunctionsin cancercellsand may 
havebroaderimplicationsasinappropriateregulation ofintracellularzinclevelsplaysan important
role in many other diseases with dysregulated zinc levels.
 
2.Furtheranalysisisneeded to identify the role of the transcription factor cAMP responseelement-
binding protein (CREB)asa mediatorofthisphenomenon.
Response:Usingacomibnationofbioinformatics,deletionmutagenesis,reporter,expression,RNAi
and chromatin immunoprecipitation assays, we were able to demonstrate an effectorroleofCREB 
downstream ofZIP4.Bioinformaticsanalysisofthepromoterregion ofmiR-373 found several
binding sitesofazinc-dependenttranscription factorCREB (Fig. 2B and Fig. S2B). We have cloned 
the promoter region of miR-373 into a reporter vectorand shown that deletion of some of these 
CREB bindingsitessignificantlyimpacttheZIP4-dependentactivation ofthisactivity (Fig. 2D, Fig. 
S2E,S2F,andS2G);Chromatin immunoprecipitation assay confirmed CREB binding to themiR-
373 promoter(Fig.2E); further knocking down of CREB blocks in ZIP4-induced miR-373 
expression (Fig. 2F).Collectively,theseresultssupportthe role ofCREB as a functionaleffectorof
ZIP4inpancreaticcancer. 
 
3.Theincreased cellproliferation asindicated bythestrong staining ofKi67,should becompared 
withthatoftheMIAV(resultsforFigure7).
Response:. TheIHC stainingdatahasbeenquantified,andthenew datahasbeenaddedasanew 
Fig.7B.Thisquantizationshowsthatsilencing ofthe miR-373 targetgenescaused increased cell
proliferation asindicated by strong staining ofKi67,compared with weak staining ofKi67 in 
controlcells. 
 
4.OurresultssuggestthatZIP4/miR-373 pathwaycan serveasa new therapeutictargetfor
pancreaticcancer(discussion:theauthorshavenottherapeuticallytargeted them bydrug /small
molecule).
Response:Ourresults indicated thatZIP4/miR-373 signaling pathway playsan importantrolein 
pancreaticcancergrowth,therefore,wespeculatethatthispathway mightserveasanew potential
target for pancreatic cancer therapy. Although we have not shown the therapeutic data, which we 
believeisbeyond thescopeofthis paper, our unpublished results indicate that silencing ZIP4 by 
liposome-delivered shRNA inhibitspancreaticcancergrowth,and prolongssurvivalin amouse
model.Theseexcitingdatasuggestpancreaticcancergrowth can beinhibited with directtargeting 
ofspecifically over-expressed genesin pancreaticcancerby 3 cyclestreatmentofiv 
liposome/shRNA, and demonstrate the feasibility of a novel shRNA therapy targeting ZIP4 in 
pancreaticcancer.Thesedatawasnotincludedintherevisedmanuscript,however,ifthereviewer
considersthatitshould be included we willbe happy to do so. 
 
5.Lackofdiscussion oftheworkbytheauthorsand othersin prostatecancer,HCC,breastcancer. 
Response:Assuggested by thereviewer,wehaveincluded thediscussion ofourpreviouswork 
(Curr MolMed and PNAS), as well as the workinprostatecancer,HCC,andbreastcancer. 
 EMBO MolecularMedicine  PeerReview ProcessFile- EMM-2013-02507
 
 
© EMBO 12
6.How did authorscompensatefordecreasein proliferation upon migration /invasion effectsseen 
in Figure 3 after knocking down miR373. 
Response:Weusedcellproliferationinhibitor(mitomycinC)to treat the cells before wedidthe
migration/invasionassaytomakesurethatthe reduced migration/invasion is notdueto decreased 
cellproliferation.Briefly,bothcellswereincubatedwith10ug/mlmitomycinC for2hrandthen
cellswaswashed to remove the residualmitomycin C before proceeding to the migration/invasion 
assay.The resultsincluded in Fig.3D show blocking miR-373 can decreasecellularmigration 
activity,even in the presence ofZIP4 overexpression,suggesting thatmiR-373 isamediatorofthe
ZIP4effectinpancreaticcancer. 
 
7.How manymicehad no tumouratallasshown in Figure4C.
Response:OneofthefivemiceshowedGFP-tagged tumor in MIA-ZIP4-Anti373groupbecauseof
the limitation of the imaging to detect the GFP-tagged tumor in mice abdomen, but after 
euthanization and dissection,fourofthe five mice showed pancreatic tumorwith only onemouse
being tumorfree.Thesizesofallthefourtumorsfrom MIA-ZIP4-Anti373grouparemuchsmaller
than that from MIA-ZIP4-AntiCgroup,indicatingthatknockingdownofmiR-373 in MIA-ZIP4
cellsimpairsZIP4 induced tumorgrowth in vivo.Thishasbeen clarified in the revised manuscript. 
 
8.Whatareauthorsmeasuring in Supporting Information Figure1A.mRNA,protein.How can they
besureitisonlytumourcells(predominantstroma in pancreaticcancer). 
Response:Wemeasuredthe mRNAlevelforZIP4 and miR-373.Weagreethatthepredominant
cellsare stroma in pancreatic cancer,butthe expression levelofZIP4 isvery low isstroma and 
benign tissues,asshown in the new data of IHC staining of ZIP4 protein with human pancreatic 
cancersectionsincluded in Supporting Information Fig.S1D and S1E. 
 
9.WhatisgradeIV:do theymean StageIV.
Response:Weapologizefortheconfusion,wemeantstageIVnotgradeIV.
 
10.Thiscorrelation plotisskewed bytwo outliers.How did theycompensateforthis statistically or 
biologically? 
Response:Accordingtotheanalysisofourexpertbiostatistician,Dr.Chen,theexclusionofseveral
outliersfrom cohort1 (BaylorCollegeofMedicine,Houston,TX,USA)using variouscutvalues
(leading to smaller samples, n=15), allow us to still observe positive correlations, although they are 
less statistically significant due to smaller sample size (Pearson correlation coefficient = 0.670; 
Kendall'staurankcorrelationcoefficient=0.172basedonn=15samples).To validatethepositive
correlation,we have expanded the sample size by including more human pancreatic cancersamples
from a separate cohort2 (ShanghaiCancerCenter,Shanghai,China,n=25),which also showed 
similarpositive correlations ofZIP4 and miR-373 expression levels(Pearson correlation coefficient
= 0.641,P=0.001;Kendall'staurankcorrelationcoefficient= 0.320,P=0.025).Pleaseseethetwo
new plotsasbelow.Wedid notpooltwo setsofdatatogetherto avoid thepotentialconfounding 
effectofstudy site.We believe thatZIP4 and miR-373 arepositively correlated in human pancreatic
cancer.EMBO MolecularMedicine  PeerReview ProcessFile- EMM-2013-02507
 
 
© EMBO 13
  
11.WhatispercentageKi67 in Figure7B? 
Response:WehaveaddedthequantitativedatainFig. 7B, showing that silencing of the miR-373 
target genesled to increased cellproliferation in thexenografts.TheKi67 positivecellsare52% 
(shTP53INP1),47% (shLATS2),and 65% (shCD44),respectively,compared with the 14% positive 
cellsin the controlgroup (shV). 
 
12.How wasthedata in Figure7A assessed statistically and accounting for smallsample size for 
the biological relevance? 
Response:Followingthereviewer’scomment,were-conducted the analysisusing Fisher’sexact
test. Specifically, we investigated one outcome at a time (i.e., ascites, peritoneal dissemination, liver 
metastasis,spleenmetastasisorcolonmetastasis)andtestedforanydifferencebetweenthe four
groupsofmices(i.e.,MIA-shV,MIA-shLATS2,MIA-shTP53INP1 and MIA-shCD44).Fisher’s 
exacttestson each ofthe constructed 2x4 tablessuggested thatthere is significantevidence in 
differencebetween groupsin colon metastasis(P=0.05), marginalevidenceindifferencebetween 
groupsin livermetastasis(P=0.11)andspleenmetastasis(P=0.16), mildevidenceindifference
between groupsin peritonealdissemination (P=0.21), and there is no significant difference between 
groupsin ascites(p=0.91).Given thesmallsample size and the overallmarginalevidence,we 
movedFig. 7A to theSupportingInformationdataasthenew Fig.S7.Wehavealso revised our 
statementsin the textto point out that although the silencing ofTP53INP1,LATS2 and CD44 in 
MIAPaCa-2 cellssignificantly increased tumorcellproliferation and primary tumorgrowth 
compared with the vectorcontrolcells(Fig.6B and Fig.7),itmay have limited effectin tumor
progression exceptforthe amountofcolon metastasis(Fig.S7). Thesedatasuggestthatrepressing 
ofTP53INP1,LATS2 and CD44 may bepartofthemechanism underlying ZIP4/miR-373 induced 
pancreatictumorgrowth. 
  
13.Thefigurelegendsarenotself-explanatory.
Response:Weapologizefortheconfusion,andhaverevised allthe figure legends to be more 
informative as suggested by the reviewer. 
 
14.Thescalebarsforphotographsaremissing (figure3D,7B and variousSupporting Information 
figures) or are poor (Figure 6B). 
Response:Wehavecorrectedthescalebarsin the above mentioned figures. 
 
15.Themolecularweightsand appropriateband-widthdisplay(atleast20Kdoneitherside)along
withdensitometricquantificationaremissing(Figures2A,2E,5A,5BandvariousSupporting
Information figures).
Response:Wehaveadded the molecularweightsand appropriate band-widthdisplay. We have also 
added densitometry ofallimmunoblotsin the revised figures. 
 
0.000 0.002 0.004 0.006 0.008
0.0000
0.0005
0.0010
0.0015
0.0020
ZIP4
m
iR-
37
3
0.000 0.005 0.010 0.015 0.020 0.025
0.0000
0.0001
0.0002
0.0003
0.0004
ZIP4
m
iR-
37
3EMBO MolecularMedicine  PeerReview ProcessFile- EMM-2013-02507
 
 
© EMBO 14
16.Itishighlyunlikelythatthissmallsamplesizehasa normaldistribution (asevidenced byfigure
4C).Thereforedata in Figuresshould beforallindividualmicepergroup with median and IQR 
should be depicted/plotted.Appropriate statisticaltestswillthenhavetobeused. 
Response:Wehaverevised thefigurelegend and text,and havereconfirmed the statisticalanalysis
withanexperiencedstatisticianDr.YongChen,and validated ourresults.Wehaverepresentedthe
datafrom Figure4C with boxplotchartin supplementfigureS4D,thestatisticalanalysisresult
showed that:forthe orthotopic tumordata,P=0.01usingtwo-sided t-test, and P=0.008usingtwo-
sided Wilcoxon rank sum test;forthe subcutaneous tumordata,P=0.004usingtwo-sided t-test,and 
P=0.008usingtwo-sided Wilcoxon rank sum test. 
 
 
 
2nd EditorialDecision 27 May 2013
ThankyouforthesubmissionofyourrevisedmanuscripttoEMBO MolecularMedicine. 
WehavenowheardbackfromthethreeReviewerswhomweaskedtore-evaluate yourrevised 
manuscript.
 
YouwillseethatallthreeReviewershaveremainingissuesthatpreventusfrom considering
publication atthistime.
 
Reviewer1,whileacknowledgingyourrepliestohis/herpreviouscomments,feelsthatadditional
clarification is required for Figures 2D, S3A, S3B and S4, implying appropriate amendments in the 
manuscript.Reviewer1alsosuggeststhathaematoxylincounterstainingisrequiredinFig.7to
betterdistinguish Ki-67+ vs.Ki-67- nuclei.
 
Reviewer2pointstoapotentialcaveatthatappearsto compromiseatenetofthemanuscript,i.e.
that Zip4 overexpression triggers increased miR-373 expression by increasing cytosoliczinc.
Indeed,s/he notes thatthe new data presented in Figure S1F contradicts thatmodel,as increased 
miR-373 expression appearsto occurwhen intracellularzincisdecreased by treatmentwith TPEN,
thus suggesting that Zip4 may be acting in a different fashion to increase miR-373 expression.
DuringReviewercrosscommenting,Reviewer3agreedwith this concern. I am sure that you will 
understand thatthisissueisacriticaloneand requiresfullclarification. 
 
Reviewer3hassomeremainingconcernsaswell.Firstly,s/hewouldliketoseethatthestatistical
analysisin Fig.4 shown asindividualmicedata.Reviewer3 would also likeaproperdiscussion of
the potentially misleading claims made in the Abstract and Discussion with respect to your 
previously published data.
 
Asyouknow,wewouldnormallynotallow asecondrevision.Iam prepared in this case,however,
to give you another opportunity to improve your manuscript, with the understanding that the 
Reviewers'concernsmustbefullyaddressedwithadditionalexperimentaldatawhereappropriate
and thatnextversion ofthe manuscriptwill undergo a third round of review. 
 
I look forward to seeing a revised form of your manuscriptas soon as possible.
 
***** Reviewer'scomments***** 
 
Referee#1(GeneralRemarks):
 
Theauthorshaveclarifiedalltheissuesraisedbythisreviewer.Only minor points remain to be 
clarified.
 
 
4.Fig.2D.Theauthorsstatethat"Deletion ofpredicted CREB binding sites#2 and #6 (Mut-2 and 
Mut-5)within themiR-373 promoterregion reduced ZIP4-induced luciferase activity in pancreatic 
cancercells".Aren't Mut-1 and Mut-3 statistically relevantin pancreaticcancercellsaswell? 
Response:ThedecisiontofocusonMut-2 and Mut-5 wasbased on two experimentalresults:1)EMBO MolecularMedicine  PeerReview ProcessFile- EMM-2013-02507
 
 
© EMBO 15
these mutants show the most profound effect in all the analyzed cell lines (MIA PaCa-2,AsPC-1,
PL45andHEK 293cells)and2)theeffectofMut-1 and Mut-3 siteswasvariablethroughoutallcell
lines, especially in the pancreatic cancer cells, in some cases it did not show statistical differences 
withthecontrolgroup(SupportingInformationFig.S2E,S2FandS2G).Therefore,wehave
decided to focusourstudieson Mut-2 and Mut-5 astheCREB-responsive elements of this 
promoter.
Thisisreasonable.Wouldyoupleasestatethisinthetext. 
 
5.In Fig.3C theauthorsshow thatinhibition ofmiR-373 expression leadsto adecreasein cell
proliferation.However,they do notprovidean explanation forthisphenomenon.Arethey observing 
celldeath orcellcycle arrest?Cellcycle distribution should be evaluated by flow cytometry.BrdU 
assay (to determine the percentage ofcellsin S phase)and Annexin V (to investigate apoptosis)
should be performed as well.TUNEL assay is discouraged as miR-373 isinvolved in DNA damage
response.
Response:Assuggestedbythereviewer,wehaveperformedcellcycle analysisand determined the 
levels of apoptosis in MIA-ZIP4-Anti373andMIA-ZIP4-AntiCcellsbyflow cytometryusingBrdU 
and Annexin V staining.Ourdata indicate thatblockade ofmiR-373 caused cellcyclearrestat
G0/G1phasewithoutsignificantchange in the apoptotic rate.The new data hasbeen added in 
SupportingInformationFig.S3asnew Fig.S3A,S3B andS3C.
WouldyoupleaseusethesamescalefortheY-axis(Fig.S3A):thiswould make iteasierforthe 
reader to understand the data.AsforFig.S3B,this is notthe mostcorrectway to show BrdU 
incorporation because both cells in S-phaseand in G2/M-phasewould beBrdU positive.However,
asthe authorshave shown thatthere are almostno cellsin G2/M in theirexperimentalsetup,this
way ofpresenting theirdatacan beaccepted.Theauthorsshould howevermention thisin thetext. 
 
6.In Fig.4,theauthorsinjected TP53INP1,LATS2 and CD44 silenced MIA-PaCa-2 cellsboth 
subcutaneously and orthotopically and analyzed the tumorgrowth inthis two systems and found that 
silencing ofthese proteins significantly increased the tumorgrowth and metastatization.By 
comparing the histologicalanalysisofsilenced tumorswith the controlones,authorsassessed that
the percentage of the tumor area ishigherin the former.Could the authorsexplain whatthey mean 
by "tumorarea"?(Do they referto thepercentageofgrowing MIA-PaCa-2 cellsrespectto the
stromalcomponent?)
Response:Tumorareaisdefinedasthepercentageoftumorcellsversussurrounding benign cells
such as stromal,duct,and acinarcells (HistolHistopathol25,423-432 (2010)and World J
Gastroenterol2005;11(43):6765-6769 ).Thetissuesectionswerestained with H&E,and the
microscopicimageswereanalyzedwithNIHImageJtodefinetheareaofthetumorcells(tumor
area)and the surrounding cells(none tumorarea)(Fig.S4). 
Thepointhasbeenfullyanswered,maybeitisworthtomentionitintheMaterialsandMethods
section,oratleastadd "HistolHistopathol25,423-432 (2010)and World JGastroenterol
2005;11(43):6765-6769"to theReferences.
 
9.In orderto corroboratethedatashown in Fig.7,percentageofpositiveKi67 nucleishould be
shown.
Response:WehaveaddedthequantitativedataofKi67staininginFig.7, which indicates that 
silencing ofthe miR-373 targetgenesled to increased cellproliferation in thexenografttumors.The
Ki67positivecellsare52% (shTP53INP1),47% (shLATS2),and65% (shCD44),respectively,
compared with the 14% positive cellsin thecontrolgroup (shV).
Thepointhasbeenproperlyanswered.Itwouldbesuggestedtoperform Hematoxylin
counterstaining to betterdiscriminate Ki-67 positivefrom Ki-67 negativenuclei.
 
 
 
Referee#2(Remarks):
 
Theauthorshaveadequatelyaddressedalmostallofmy commentsregarding the firstsubmission.
Unfortunately,theireffortstodealwithonecomment(Reviewer2,point1)hassubstantially
undermined theirhypothesis.They proposethatZip4 overexpression triggersincreased miR-373 
expression by increasing cytosoliczinc.However,new datapresented in FigureS1F clearly 
contradictsthatmodel.Specifically,increased miR-373 expression occurswhen intracellularzincis
decreased by treatmentwith TPEN.ThesedataindicatethatZip4 may beacting in a different way to EMBO MolecularMedicine  PeerReview ProcessFile- EMM-2013-02507
 
 
© EMBO 16
increase miR-373 expression.
 
 
Referee#3(Remarks):
 
ThestatisticalanalysisinFigure4shouldbeshownasindividualmicedata(plottedasindividual
points)with Median IQR (box and whisker)so thatthereadercan fully interpretthe variability in 
this model system. This is hidden in Supplementary Figure. This version of data presentation has to 
beinsisted.
Theroleofputativedownstream roleofTP53INP1,LATS2,andCD44ingrowthandmetastasisis
unconvincing to beasemphatic in the lay summary and abstract.The conflicting hypothesis
proposed in theirpreviouspaper(PNAS,CurrMolMed and Clin CancerRes)isnotfully explained.
Thereaderislefttobelivethatthisistheonlymechanism (Zip4-Creb-mir373-TP53INP1,LATS2,
and CD44)whilstin factthe very same group hasproposed (zip4-CREB4-Il6/STAT3 and zip4-
VEGF/MMP)pathwayswhichifthisreportisleftinisolationismisleading.Suitablemodification
in abstract and discussion need to be made to bring these differing hypothesistogether.
 
 
 
2nd Revision - authors'response 04 June 2013
Referee#1 
 
1. The authors’ response to the critique explaining the focus of the study on a subset of CREB sites 
is reasonable. Would you please state this response in the text?
Response:Assuggestedbythereviewer,wehaveincludedthisresponseintherevisedmanuscript.
 
2.WouldyoupleaseusethesamescalefortheY-axis(Fig.S3A):thiswould makeiteasierforthe
reader to understand the data.
Response:Wehavere-adjusted the Y-axisto the same scale in Fig.S3A asrecommended. 
 
3.AsforFig.S3B,thisisnotthemostcorrectwayto show BrdU incorporation becauseboth cellsin 
S-phaseand in G2/M-phasewould beBrdU positive.However,astheauthorshaveshown thatthere 
arealmostno cellsin G2/M in theirexperimentalsetup,thiswayofpresenting theirdata can be
accepted.Theauthorsshould howevermention thisin thetext. 
Response:Weappreciatethesuggestionsbythereviewer,andhaveincludedadetailedexplanation 
oftheresultsofFig.S3B in thesupplementary information mentioning thelow numberofcells
observed in G2/M phasein thecellcycleanalysis,thussuggesting thatthemajority oftheBrdU 
positivecellsarein S phase.
 
4.Could theauthorsexplain whattheymean by"tumorarea"? Thepointhasbeenfullyanswered,
maybeitisworthtomentionitintheMaterialsandMethodssection,oratleastadd"Histol
Histopathol25,423-432 (2010)and World JGastroenterol2005;11(43):6765-6769"to the
References.
Response:WehaveaddedthedefinitionoftumorareaintheMaterialsandMethodssection,and
included these two references in the revised manuscript.
 
5.Thecommenton thepercentageofpositiveKi67 nucleihasbeen properlyanswered.Itwould be
suggested to perform Hematoxylin counterstaining to better discriminate Ki-67 positivefrom Ki-67 
negativenuclei.
Response:WehaveperformedHematoxylincounterstaining afterKi67 staining in the same setof
tissues, and included thenew datain Fig.7.Theresultsindicatethatsilencing ofthemiR-373 targetEMBO MolecularMedicine  PeerReview ProcessFile- EMM-2013-02507
 
 
© EMBO 17
F
0.000
0.001
0.002
0.003
0.004
0.005
0.006
0.007
Rel
ativ
e mi
R
-3
73
 le
ve
l
MIA-V MIA-ZIP4
*
*
*
Control TPEN 0 µM ZnCl2
TPEN 
1 µM ZnCl2
G
0.000
0.005
0.010
0.015
0.020
0.025
0.030
0.035
0.040
Re
la
tiv
e m
iR
-3
73
 le
ve
l
AsPC-shV AsPC-shZIP4
*
TPEN 
0 µM ZnCl2
TPEN 
0.5µM ZnCl2
genesled to increased cellproliferation in thexenografttumors.TheKi67 positivecellsare52% 
(shTP53INP1),47% (shLATS2),and 65% (shCD44),respectively,compared with the 14% positive 
cellsin the controlgroup (shV). 
 
 
Referee#2
 
Theauthorshaveadequatelyaddressedalmostallofmycommentsregardingthefirstsubmission.
Unfortunately,theireffortstodealwithonecomment(Reviewer2,point1)hassubstantially
undermined theirhypothesis.TheyproposethatZip4 overexpression triggersincreased miR-373 
expression by increasing cytosolic zinc.However,new data presented in Figure S1F clearly 
contradictsthatmodel.Specifically,increased miR-373 expression occurswhen intracellularzincis
decreased bytreatmentwith TPEN.Thesedata indicatethatZip4 maybeacting in a differentway
to increase miR-373 expression.
Response:Weapologizefortheconfusion.Belowisourinterpretationofthesedatathatwebelieve
is not in conflict with our conclusions and support the role of zinc in ZIP4-induced miR-373 
expression.
 
In the zinc chelation experimentwe treated ZIP4 overexpressing MIA-ZIP4andcontrolMIA-V 
cellsusing TPEN to deplete the intracellularzinc, then added dose-dependentZnCl2 back into the
culture medium and examined the miR-373 expression in thosecellsbeforeand afterTPEN 
treatment. We demonstrate that the removal of zinc by TPEN treatment significantly decreased the 
miR-373 levelin cellsoverexpressing ZIP4 (P<0.05),andhasminimalimpactonmiR-373 in 
controlMIA-V cellswhichhavelow ZIP4expression(Fig.S1F).Thesedatastronglyindicatethat
zinc isnecessary forthe ZIP-mediatedmiR-373 expression.Aspointed by thereviewer,wehave
also noted thatthe miR-373 levelisstillhigherin MIA-ZIP4cellsthantheonesinMIA-V control
cellseven afterTPEN treatmentwithoutadding exogenousZnCl2. This might have two potential 
explanations:1)the TPEN chelation was incomplete and therewereremainingzincinthecells,2)
wearedetectingmaturemiR-373 notprimary miR-373,and thereisadelayed timeforthemature
miR-373 levelto drop down afterTPEN treatmentbecauseofthelongerhalf-life of mature miRNA. 
Similareffectshavebeenseen with othermiRNAs undervarious treatments/conditions(Gantier MP 
etal.AnalysisofmicroRNA turnoverin mammalian cellsfollowing Dicer1 ablation.NucleicAcids
Res. 2011; Kai ZS et al., MicroRNA assassins: factors that regulate the disappearance of miRNAs.
NatStructMolBiol. 2010).   
 
TheresultsoftheseoverexpressionstudieswerefurthersupportedbytheRNAiexperiments
showing thatZIP4 silencing causes decreased zinc induction ofmiR-373 (P<0.05,Fig.S1G)in
AsPC-1 cellscultured with 0.5µM ZnCl2. Please see below the supporting information Fig. S1F and 
S1G. 
 
 
 
 
 
 
 
 
 EMBO MolecularMedicine  PeerReview ProcessFile- EMM-2013-02507
 
 
© EMBO 18
SimilartothemiR-373 expression studies,ourpreviouswork (Lietal,PNAS 2007)also supportsa 
zinc-dependentgrowth promoting effectofZIP4in MIA-ZIP4 cells. No significantincrease ofcell
proliferation wasfound in MIA-V controlcellsuponadditionofZnCl2. However, when a higher 
concentration ofZnCl2 wasadded(~50µM)toMIA-ZIP4cells,cellproliferation wasdramatically 
decreased,probably becauseofthetoxicity ofzinc.In contrast,MIA-V cellswerelesssensitiveto
zinc than MIA-ZIP4cells,dueto thatMIA-V cellstakeuplesszincthanMIA-ZIP4cells. Those 
dataindicateazinc-dependentgrowth advantageofpancreaticcancercellswith ZIP4 
overexpression. 
 
Thus,togethertheresultsonzinc-dependentmiR-373 expression in thisstudy and ourprevious
study on zinc-dependentcellproliferation do notcompletely ruleoutazinc-independent effect of 
ZIP4,however,clearlysupportaroleforzincasanintermediate signaling molecule required in part
by ZIP4 to modulatemiR-373 in pancreaticcancer.
 
Again,weapologizeforthemisleadingdescriptionofourdata.Toavoidfurtherconfusion,wehave
added the miR-373 expression databeforeTPEN treatmentin MIA PaCa-2 cellsto show thatthe
removalof zinc by TPEN treatmentsignificantly decreased the ZIP4 effecton miR-373 levelto 
clearly show the involvementofzinc in the ZIP4-mediatedexpressionofmiR-373.Wehavealso 
included an explanation of the data in the text (pages4 and 5).
 
 
Referee#3 
 
1.Thestatisticalanalysisin Figure4 should beshown asindividualmicedata (plotted asindividual
points)with Median IQR (boxand whisker)so thatthereadercan fullyinterpretthevariabilityin 
this model system.This is hidden in Supplementary Figure.This version ofdata presentation has to 
beinsisted.
Response:Wehaverevised thebox and whiskerplotby including theindividualmicedatawith 
medianIQR(Fig.S4D).Toavoidcompletelyoverlappeddata,the individual data points are 
randomly jittered horizontally.The conclusion of the statisticalanalysis remains the same.
Specifically,thestatisticalanalysisresultshowedthat:fortheorthotopictumordata,P=0.01using
two-sided t-test, and P=0.008usingtwo-sided Wilcoxon rank sum test;forthe subcutaneous tumor
data,P=0.004usingtwo-sided t-test, and P=0.008usingtwo-sided Wilcoxon rank sum test.As 
suggested by the reviewer,we have referred to this supplementary figure in the textwhich is
highlighted in red. 
 
2.Theroleofputativedownstream roleofTP53INP1,LATS2,and CD44 in growth and metastasis
is unconvincing to be as emphatic in the lay summary and abstract. The conflicting hypothesis 
proposed in theirpreviouspaper(PNAS,CurrMolMedandClinCancerRes)isnotfullyexplained.
Thereaderislefttobelivethatthisistheonlymechanism (Zip4-Creb-mir373-TP53INP1,LATS2,
and CD44)whilstin facttheverysamegroup hasproposed (zip4-CREB4-Il6/STAT3 and zip4-
VEGF/MMP)pathways which if this report is left in isolation is misleading. Suitable modification in 
abstractand discussion need to bemadeto bring thesediffering hypothesistogether. 
Response:Weappreciatethe reviewer's comment,and have revised the textto compare the current
results with our previouspublications(pleaseseebelow).
 
Ourgrouphas recently demonstrated a novelbiologicalrole for the zinc importer ZIP4 in pancreatic 
cancer(Li2009;Li2007; Yang2013; Zhang2010),wehaveshownthatZIP4isamajorzinc
importer upregulated in pancreatic cancer, and promotes cancer growth. OverexpressionofZIP4
maycauseactivatedIL-6/STAT3 pathway and also led to increased VEGF and MMP expression, 
however,the detailed mechanism of how ZIP4 overexpression causestheactivation ofthe
downstream signaling pathwaysto promotepancreaticcancergrowth isnotclear. In this study, weEMBO MolecularMedicine  PeerReview ProcessFile- EMM-2013-02507
 
 
© EMBO 19
reporta novelmechanism where increased zinc levels mediated by a zinc importer ZIP4 
transcriptionally induces miR-373 in a CREB-dependentmannerin pancreaticcancercells. These 
results define a novelZIP4-CREB-miR-373 signaling axispromoting pancreaticcancergrowth,
providing morein-depth mechanisticinsightson how azinctransporterfunctionsin cancercellsand 
mayhavebroaderimplicationsasinappropriateregulationofintracellularzincconcentrationplays
an importantrole in many otherdiseases. 
 
WealsorealizethatthismaynotbetheonlysignalingpathwaythatmediatesZIP4-induced 
pancreaticcancergrowth,othersignaling pathwayssuch asIL-6/STAT3 and pro-angiogenetic 
pathwaysmayactinconcertwithmiR-373 to regulatethecommon transcriptionaleffector(e.g.
CREB). 
 
Theaboveparagraphhasbeenincludedinthediscussionsection,whichishighlighted in red. The 
abstract,discussion and summary ofthe resultshave been revised accordingly based on the 
reviewer’s suggestions.We willbe happy to expand on this discussion if the reviewer considers itis 
necessary.
 
 
 
3rd EditorialDecision 06 June 2013
ThankyouforthesubmissionofyourrevisedmanuscripttoEMBO MolecularMedicine.Wehave
now received theenclosed reportsfrom theReviewersthatwereasked to re-assessit.Asyou will
see the reviewers are now supportive and Iam pleased toinform you that we will be able to accept 
yourmanuscriptpending thefollowing finalamendments: 
 
1)AsperourAuthorGuidelines,thedescription ofallreported datathatincludesstatisticaltesting 
muststatethenameofthestatisticaltestusedtogenerateerrorbarsand P values,thenumber(n)of
independent experiments underlying each data point (not replicate measures of one sample), and the 
actualP value foreach test(notmerely 'significant'or'P < 0.05'). 
 
2)Asyou willsee,Reviewer3 hasremaining requests.Atthistime,Iwillonly ask you to comply 
withhis/herrequesttomakeFig.S4D amainfigure.Asthiswillimplysomereorganisationof
numbersand legends,pleasetaketheutmostcarein doing thisto avoid furtherrevisonsand delays.
In any case,your manuscriptwillnotbe going back to the Reviewer.
 
3)Thelettering on theheatmap in panelA ofFig.1 isnotreadable(and theheatmap itselfislow 
resolution).Could you please provide a better image? 
 
4)Pleaseconvertthered lettering (no longer needed) into black before you upload your new 
manuscript
 
 
Pleasesubmityourrevisedmanuscriptwithintwoweeks.Needlesstosay,thesoonerwereceiveit
the sooner I will be able to formally accept your manuscript. Again, please make sure you double-
check everything so thatwe can the proceed swiftly with formalacceptance. 
 
I look forward to reading the revised finalversion of your manuscriptas soon as possible.
 
 
***** Reviewer'scomments***** 
 
Referee#1(GeneralRemarks):
 
Theauthorshaveclarifiedalltheissuesraisedbythisreviewer. 
 
 EMBO MolecularMedicine  PeerReview ProcessFile- EMM-2013-02507
 
 
© EMBO 20
Referee#2(GeneralRemarks):
 
none- the authors have addressed my last concern 
 
 
Referee#3(CommentsonNovelty/ModelSystem): 
 
Whilstthemodelsystemsareadequateandthetechnical and reporting quality have improved, the 
novelty and themedicalimpactofthepotentialproposed mechanism hasnow been diluted. 
 
Referee#3(GeneralRemarks):
 
PleasemoveFigureS4D tomainfigure.PleasereportallinvivodataasMedian+IQR in main 
figure with individualmice plotted. 
 
 
 
2nd Revision - authors'response 10 June 2013
Accordingtothereviewers’suggestions,wehavemovedthesupplementaryfigureFig.S4D tomain
figures as a new Fig.4B,and provided the realP values forall statistical analysis. We also replace 
the Fig. 1A with a higher resolution figure.
 
Webelievethattherevisedmanuscriptissignificantlyimproved,andwehopethatwehave
adequately addressed the importantissuesraised by the reviewers. 
 
 
